# Supplementary material for: Interference-Enhanced Absorption in Miniaturized Graphene Plasmonic Terahertz Detectors via Substrate-Defined Fabry−Pérot Cavities
Source: Nanomaterials (Basel). 2026 Jun 26;16(13):794. doi: 10.3390/nano16130794 (PMC13363448; doi:10.3390/nano16130794)
Supplement: Supplementary file 1 [file nanomaterials-16-00794-s001.zip]

Archive with 1 entries (1 files):
- nanomaterials-4326190-supplementary.pdf
